# Supplementary material for: The R3-MYB Gene GhCPC Negatively Regulates Cotton Fiber Elongation
Source: PLoS One. 2015 Feb 3;10(2):e0116272. doi: 10.1371/journal.pone.0116272 (PMC4315419; doi:10.1371/journal.pone.0116272)
Supplement: S1 Table — (XLSX) [file pone.0116272.s008.xlsx]

## Sheet: Sheet1
Primer Name	Sequences(5’-3’)	Underlined	Destination
GhCPC-full-F	AGTCCCTTCCCTTCAATCTTCA		CPC-full clone
GhCPC-full-R	CATAATTGCCATCCAGTCCCTC		CPC-full clone
CPC-Promoter-Random	CA(A/T)CGICNGAIA(G/C)GAA		ProCPC clone
CPC-Promoter-GSP1	AATTGCCATCCAGTCCCTCAA		ProCPC clone
CPC-Promoter-GSP2	TCAAAATAGTTGGGTGACCAGAAA		ProCPC clone
CPC-Promoter-GSP3	TTCCTCCTCTGAACTAAA		ProCPC clone
ProGhCPC-F	GGAAGCTTCATCGGCGGAGAGGAAGAC	HindIII	ProGhCPC Vector
ProGhCPC-R	CATCTAGATAATGGAGTTTTGAAGATTGAAGGG	XbaI	ProGhCPC Vector
ProGrCPC-F	GGAAGCTTCAACGGCGGAGAGGAAGAA	HindIII	ProGrCPC Vector
ProGrCPC-R	CGGGATCCCTTCAATCTTCAAAACTCCATTA	BamHI	ProGrCPC Vector
OE-GhCPC-F	CCTCTAGAATGGCTGACTCTCAACATTCC	XbaI	Overexpression Vector
OE-GhCPC-R	CCCCCGGGTCATTCACTTGTTGAATACCTGGT	SmaI	Overexpression Vector
AS-GhCPC-F	CCTCTAGATCATTCACTTGTTGAATACCTGGT	XbaI	Antisense Vector
AS-GhCPC-R	CCCCCGGGATGGCTGACTCTCAACATTCC	SmaI	Antisense Vector
GhCPC-Bait-F	CGAATTCATGGCTGACTCTCAACATTCC	EcoRI	pGBKT7-GhCPC
GhCPC-Bait-R	GGGATCCCTTCACTTGTTGAATACCTGGTAT	BamHI	pGBKT7-GhCPC
GhETC1-Bait-F	CGAATTCATGGATGGTTCTTCTGTTGATTC	EcoRI	pGBKT7-GhETC1
GhETC1-Bait-R	CGGATCCCACTCAGATTGGGCATTGGAT	BamHI	pGBKT7-GhETC1
GhTRY-Bait-F	CGAATTCATGGACAAACGTGACCGGA	EcoRI	pGBKT7-GhTRY
GhTRY-Bait-R	GGGATCCCAACAGAACCGTGTCTCATCTTCA	BamHI	pGBKT7-GhTRY
GaMYB2-Bait-F	CCATATGATGGCTCCAAAGAAGGATGG	NdeI	pGBKT7-GhMYB2
GaMYB2-Bait-R	GCTGCAGCTACCATTGCTAATGGATCCTGTT	PstI	pGBKT7-GhMYB2
GhMYC1-Prey-F	CGAATTCATGGCGGCGCCGCCGAGTA	EcoRI	pGADT7-GhMYC1
GhMYC1-Prey-R	GGGATCCCTGGTATTATTTGATTTATCGCCCTCTTC	BamHI	pGADT7-GhMYC1
GhMYC1∆N-Prey-F	CGAATTCACCTACTCCACCCAATCAGC	EcoRI	pGADT7-GhMYC1∆N
GhMYC1∆N-Prey-R	GGGATCCCTGGTATTATTTGATTTATCGCCCTCTTC	BamHI	pGADT7-GhMYC1∆N
GhMYC1∆C-Prey-F	CGAATTCATGGCGGCGCCGCCGAGTA	EcoRI	pGADT7-GhMYC1∆C
GhMYC1∆C-Prey-R	GGGATCCCGTTCGACGTTGAATGTTCGG	BamHI	pGADT7-GhMYC1∆C
GhDEL61-Prey-F	CGGGATCCCGATGGCTACTACTGGGGTTCAA	BamHI	pGADT7-GhDEL61
GhDEL61-Prey-R	GCTCGAGGCACAAAGGTTAAAGATTGAACCT	XhoI	pGADT7-GhDEL61
GhDEL65-Prey-F	CGGGATCCCGATGTCTACTGGAGTTCAACATCAAG	BamHI	pGADT7-GhDEL65
GhDEL65-Prey-R	GCTCGAGGACACTTGCTAGCAATTCTTTGC	XhoI	pGADT7-GhDEL65
ProGhHOX3-full-F	CTGAGTGAGTGTAGGCAGAAAAT		ProGhHOX3-full clone
ProGhHOX3-full-R	CTGAGTGAGTGTAGGCAGAAAAT		ProGhHOX3-full clone
pAbAi-ProGhHOX3-F	CCAAGCTTCATATTCATCAAATTATCATCAGTT	HindIII	pAbAi-ProGhHOX3
pAbAi-ProGhHOX3-R	CCCTCGAGCTAGTTCATGTATATCATCATAAGG	XhoI	pAbAi-ProGhHOX3
4×E-box-WT	CATATTCATCAAATTATCATCAGTTAAATAACAACACAAGATTTTACACGTGCGAAGTTTACACGTGCGAAGTTTACACGTGCGAAGTTTACACGTGCGAAGGCATGTTATGTGTACCTTATGATGATATACATGAACTAG	E-box-WT	4×E-box-WT synthesized
pAbAi-4×E-box-WT-F	CCAAGCTTCATATTCATCAAATTATCATCAGTT	HindIII	pAbAi-4×E-box-WT Vector
pAbAi-4×E-box-WT-R	CCCTCGAGCTAGTTCATGTATATCATCATAAGG	XhoI	pAbAi-4×E-box-WT Vector
4×E-box-Mutant	CATATTCATCAAATTATCATCAGTTAAATAACAACACAAGATTTTACATAGACGAAGTTTACATAGACGAAGTTTACATAGACGAAGTTTACATAGACGAAGGCATGTTATGTGTACCTTATGATGATATACATGAACTAG	E-box-Mutant	4×E-box-Mutant synthesized
pAbAi-4×E-box-WT-F	CCAAGCTTCATATTCATCAAATTATCATCAGTT	HindIII	pAbAi-4×E-box-WT Vector
pAbAi-4×E-box-WT-R	CCCTCGAGCTAGTTCATGTATATCATCATAAGG	XhoI	pAbAi-4×E-box-WT Vector
GhCPC-F	CTCTCAACATTCCTCTTCTGGTA		Q-PCR
GhCPC-R	AGCAATTAAAGCCCACCTCT		Q-PCR
GhHOX3-F	TTCTATCCAACGGCAACGC		Q-PCR
GhHOX3-R	TGACGGAAGTAACGGAATGTAAG		Q-PCR
GaRDL1-F	TCAGGCAGTCTCAACAGAAGTG		Q-PCR
GaRDL1-R	TGTAAGCCCTTGTTGTTTCTGA		Q-PCR
